# Supplementary material for: Enhanced Anticancer Efficacy of Dual Drug-Loaded Self-Assembled Nanostructured Lipid Carriers Mediated by pH-Responsive Folic Acid and Human-Derived Cell Penetrating Peptide dNP2
Source: Pharmaceutics. 2021 Apr 22;13(5):600. doi: 10.3390/pharmaceutics13050600 (PMC8143576; doi:10.3390/pharmaceutics13050600)
Supplement: Supplementary file 1 [file pharmaceutics-13-00600-s001.zip]

Archive with 1 entries (1 files):
- pharmaceutics-1165400-supplementary.pdf
